# Supplementary material for: Diversity of Ophiostomatoid Fungi Associated with Dendroctonus armandi Infesting Pinus armandii in Western China
Source: J Fungi (Basel). 2022 Feb 22;8(3):214. doi: 10.3390/jof8030214 (PMC8951329; doi:10.3390/jof8030214)
Supplement: Supplementary file 1 [file jof-08-00214-s001.zip]

Archive with 1 entries (1 files):
- jof-1598854-supplementary.pdf
